# Supplementary material for: Developing a novel evaluation model to assess the performance of base hospitals in China National Stroke Screening Surveys
Source: PLoS One. 2025 Nov 26;20(11):e0336499. doi: 10.1371/journal.pone.0336499 (PMC12654938; doi:10.1371/journal.pone.0336499)
Supplement: S1 File — (XLS) [file pone.0336499.s001.xls]

## Sheet: Original Data Set
Hospital Code	Province	Hospital Region	Hospital Level	Total Score	Ranking	Scores for Evaluation Indicators
						Task Completion Rate (35 points)	Risk Factor Control Rate (12 points)	Intervention Rate (12 points)	Follow-up Completion Rate (12 points)	Stroke High-Risk Intervention Rate (8 points)	Hypertension Awareness Rate (6 points)	Age Deviation Degree (12 points)	Stroke High-Risk Detection Rate (6 points)	Hypertension Detection Rate (3 points)	Diabetes Detection Rate (3 points)	Dyslipidemia Detection Rate (3 points)
A	Sichuan	Nanchong	Tertiary A general hospital	99	1	35	12	12	12	8	6	3	6	1	0	1
B	Sichuan	Nanchong	Tertiary A general hospital	96.25	2	35	11.25	12	10	8	6	0	6	3	1	3
C	Sichuan	Zigong	Tertiary A general hospital	91	3	35	12	5	10	8	6	0	6	2	3	3
D	Sichuan	Mianyang	Tertiary A general hospital	90	4	30	12	12	10	8	4	3	6	3	3	2
E	Sichuan	Chengdu	Tertiary A general hospital	87	5	35	12	7	10	8	6	0	4	2	0	2
F	Sichuan	Leshan	Tertiary A general hospital	86.5	6	35	10.5	7	10	8	4	2.4	6	2	2	1
G	Sichuan	Luzhou	Tertiary A general hospital	85.75	7	35	6.75	12	10	8	6	2.4	3	2	0	2
H	Sichuan	Suining	Tertiary A general hospital	84	8	35	9	10	5	8	6	3	3	2	3	2
I	Sichuan	Chengdu	Tertiary A general hospital	79.75	9	35	9.75	12	5	8	6	2.4	3	0	0	0
J	Sichuan	Deyang	Tertiary A general hospital	76	10	25	9	10	10	8	6	1.2	6	0	0	2
K	Sichuan	Neijiang	Tertiary A general hospital	67.4	11	35	0	0	12	0	6	2.4	6	2	1	2
L	Sichuan	Yibin	Tertiary A general hospital	66.8	12	35	0	0	12	0	4	4.8	3	1	3	3
M	Sichuan	Yaan	Tertiary A general hospital	63.2	13	35	0	0	12	0	6	4.2	3	1	1	0
N	Sichuan	Dazhou	Tertiary A general hospital	62.8	14	35	0	0	10	0	6	1.8	6	0	0	3
O	Sichuan	Yibin	Tertiary A general hospital	56.8	15	35	0	0	10	0	2	1.8	6	1	0	0
P	Sichuan	Panzhihua	Tertiary A general hospital	56	16	35	0	0	0	0	2	9	6	1	0	2
Standard Deviation						2.71953	5.39249	5.35685	3.23522	4	1.45488	2.19875	1.43614	0.963933	1.28938	1.06458
Arithmetic Mean						34.0625	6.51562	6.1875	9.25	5	5.125	2.5875	4.9375	1.4375	1.0625	1.75
Coefficient of Variation						0.0798394	0.827624	0.865753	0.349754	0.8	0.283878	0.849758	0.290864	0.670562	1.21353	0.608332
